# Supplementary material for: Optimized Intracellular Staining Reveals Heterogeneous Cytokine Production Ability of Murine and Human Hematopoietic Stem and Progenitor Cells
Source: Front Immunol. 2021 Apr 14;12:654094. doi: 10.3389/fimmu.2021.654094 (PMC8079767; doi:10.3389/fimmu.2021.654094)
Supplement: Supplementary file 1 [file DataSheet_1.zip]

Archive with 1 entries (1 files):
- Supplemental Figures and Tables.pdf
